# Supplementary material for: Correlation Consistent Basis Sets and Core Polarization Potentials for Al–Ar with ccECP Pseudopotentials
Source: J Phys Chem A. 2022 Aug 17;126(34):5853–63. doi: 10.1021/acs.jpca.2c04446 (PMC9442647; doi:10.1021/acs.jpca.2c04446)
Supplement: Supplementary file 2 — jp2c04446_si_002.zip [file jp2c04446_si_002.zip]

Archive with 14 entries (13 files):
- basis-sets/
- __MACOSX/._basis-sets
- basis-sets/avdzpd-pp-molpro.txt
- __MACOSX/basis-sets/._avdzpd-pp-molpro.txt
- basis-sets/vqzpd-pp-molpro.txt
- __MACOSX/basis-sets/._vqzpd-pp-molpro.txt
- basis-sets/avtzpd-pp-molpro.txt
- __MACOSX/basis-sets/._avtzpd-pp-molpro.txt
- basis-sets/avqzpd-pp-molpro.txt
- __MACOSX/basis-sets/._avqzpd-pp-molpro.txt
- basis-sets/vtzpd-pp-molpro.txt
- __MACOSX/basis-sets/._vtzpd-pp-molpro.txt
- basis-sets/vdzpd-pp-molpro.txt
- __MACOSX/basis-sets/._vdzpd-pp-molpro.txt
