# Supplementary material for: Correlation Consistent Basis Sets and Core Polarization Potentials for Al–Ar with ccECP Pseudopotentials
Source: J Phys Chem A. 2022 Aug 17;126(34):5853–63. doi: 10.1021/acs.jpca.2c04446 (PMC9442647; doi:10.1021/acs.jpca.2c04446)
Supplement: Supplementary file 2 — jp2c04446_si_002.zip [file jp2c04446_si_002.zip › basis-sets/avdzpd-pp-molpro.txt]

s,Al,9.467632E+00,5.626780E+00,2.011750E+00,1.153557E+00,1.680911E-01,6.127412E-02,2.088086E-02
c,1.6,2.106000E-03,-5.525000E-03,6.608500E-02,-2.884150E-01,6.652750E-01,4.728490E-01
c,6.6,1.0
c,7.7,1.0
p,Al,5.086488E+00,3.178563E+00,1.986886E+00,1.961017E-01,5.681130E-02,1.477338E-02
c,1.5,-5.667000E-03,1.819200E-02,-2.883900E-02,4.918900E-01,6.154460E-01
c,5.5,1.0
c,6.6,1.0
d,Al,1.308217E+00,1.832422E-01,5.296992E-02

s,Si,1.108664E+01,6.688456E+00,2.621138E+00,1.512618E+00,2.341472E-01,8.553995E-02,3.051215E-02
c,1.6,2.178000E-03,-5.499000E-03,8.033500E-02,-3.226790E-01,6.862160E-01,4.647370E-01
c,6.6,1.0
c,7.7,1.0
p,Si,6.598755E+00,4.126387E+00,2.581579E+00,2.886592E-01,8.597700E-02,2.459099E-02
c,1.5,-5.591000E-03,2.022600E-02,-3.687200E-02,5.193070E-01,5.869270E-01
c,5.5,1.0
c,6.6,1.0
d,Si,1.738470E+00,2.675427E-01,8.004663E-02

s,P,1.238236E+01,7.485122E+00,3.082440E+00,1.926247E+00,3.056385E-01,1.119803E-01,3.879193E-02
c,1.6,2.195000E-03,-5.501000E-03,1.094400E-01,-3.638660E-01,6.998080E-01,4.593350E-01
c,6.6,1.0
c,7.7,1.0
p,P,8.332862E+00,5.213576E+00,3.265010E+00,3.917816E-01,1.186369E-01,3.398252E-02
c,1.5,-5.202000E-03,1.989200E-02,-4.200200E-02,5.369650E-01,5.687700E-01
c,5.5,1.0
c,6.6,1.0
d,P,2.161064E+00,3.604973E-01,1.116762E-01

s,S,1.371939E+01,8.361204E+00,3.780862E+00,2.363702E+00,3.851312E-01,1.408929E-01,4.709953E-02
c,1.6,2.159000E-03,-6.249000E-03,1.213550E-01,-3.861230E-01,7.155840E-01,4.512290E-01
c,6.6,1.0
c,7.7,1.0
p,S,1.075098E+01,6.729523E+00,4.218423E+00,5.045883E-01,1.473090E-01,4.041793E-02
c,1.5,-4.307000E-03,1.663900E-02,-3.974800E-02,5.441890E-01,5.668270E-01
c,5.5,1.0
c,6.6,1.0
d,S,2.624970E+00,4.600632E-01,1.449989E-01

s,Cl,1.468532E+01,9.081676E+00,4.517516E+00,2.823726E+00,4.726501E-01,1.727413E-01,5.666529E-02
c,1.6,3.796000E-03,-1.095200E-02,1.279250E-01,-3.953880E-01,7.245830E-01,4.471770E-01
c,6.6,1.0
c,7.7,1.0
p,Cl,1.328317E+01,8.318690E+00,5.220721E+00,6.312944E-01,1.821076E-01,4.898700E-02
c,1.5,-3.718000E-03,1.493300E-02,-3.997300E-02,5.513830E-01,5.617710E-01
c,5.5,1.0
c,6.6,1.0
d,Cl,3.195709E+00,5.780413E-01,1.901646E-01

s,Ar,1.561888E+01,9.399571E+00,5.294684E+00,3.311215E+00,5.648221E-01,2.065069E-01,6.623105E-02
c,1.6,1.705000E-03,-2.509000E-03,1.186860E-01,-4.024230E-01,7.324230E-01,4.447530E-01
c,6.6,1.0
c,7.7,1.0
p,Ar,1.648115E+01,1.031973E+01,6.477514E+00,7.679845E-01,2.212524E-01,5.755607E-02
c,1.5,-2.576000E-03,1.244000E-02,-3.908600E-02,5.569660E-01,5.563190E-01
c,5.5,1.0
c,6.6,1.0
d,Ar,3.640558E+00,7.022656E-01,2.353302E-01
