# Supplementary material for: Correlation Consistent Basis Sets and Core Polarization Potentials for Al–Ar with ccECP Pseudopotentials
Source: J Phys Chem A. 2022 Aug 17;126(34):5853–63. doi: 10.1021/acs.jpca.2c04446 (PMC9442647; doi:10.1021/acs.jpca.2c04446)
Supplement: Supplementary file 2 — jp2c04446_si_002.zip [file jp2c04446_si_002.zip › basis-sets/vqzpd-pp-molpro.txt]

s,Al,7.949914E+00,4.529029E+00,2.432129E+00,1.498216E+00,8.078694E-01,4.166727E-01,1.939421E-01,8.995064E-02,4.109861E-02
c,1.9,4.006000E-03,-1.946100E-02,8.612900E-02,-1.601450E-01,-1.811080E-01,5.199000E-02,4.505290E-01,5.295550E-01,1.531160E-01
c,7.7,1.0
c,8.8,1.0
c,9.9,1.0
p,Al,9.876031E+00,5.669519E+00,3.471873E+00,1.009537E+00,3.966336E-01,1.728821E-01,7.330786E-02,3.065228E-02
c,1.8,3.550000E-04,-2.650000E-03,2.661000E-03,-4.195600E-02,1.123410E-01,3.727120E-01,4.744470E-01,1.917390E-01
c,6.6,1.0
c,7.7,1.0
c,8.8,1.0
d,Al,1.808743E+00,4.437953E-01,1.953366E-01,7.965274E-02
f,Al,4.429014E-01,1.741183E-01
g,Al,3.991464E-01

s,Si,1.000301E+01,5.840344E+00,3.100974E+00,1.915116E+00,1.108635E+00,4.398912E-01,2.578032E-01,1.248379E-01,5.743548E-02
c,1.9,3.791000E-03,-1.650600E-02,8.843000E-02,-1.625180E-01,-1.976540E-01,8.836700E-02,4.405530E-01,5.132750E-01,1.497040E-01
c,7.7,1.0
c,8.8,1.0
c,9.9,1.0
p,Si,1.098641E+01,6.385523E+00,3.886146E+00,1.600543E+00,4.555836E-01,2.091416E-01,9.417660E-02,4.141521E-02
c,1.8,6.460000E-04,-4.084000E-03,6.136000E-03,-4.316700E-02,1.934680E-01,4.180540E-01,4.034270E-01,1.267590E-01
c,6.6,1.0
c,7.7,1.0
c,8.8,1.0
d,Si,2.496123E+00,6.300131E-01,2.729389E-01,1.126100E-01
f,Si,5.618072E-01,2.150865E-01
g,Si,4.981687E-01

s,P,1.144594E+01,6.702436E+00,3.643314E+00,2.230657E+00,1.278947E+00,4.990009E-01,2.941025E-01,1.542838E-01,7.338672E-02
c,1.9,3.636000E-03,-1.631400E-02,1.016420E-01,-2.236860E-01,-1.711240E-01,1.998080E-01,4.185340E-01,4.581190E-01,1.328930E-01
c,7.7,1.0
c,8.8,1.0
c,9.9,1.0
p,P,1.238219E+01,7.179106E+00,4.380560E+00,2.051358E+00,6.334161E-01,3.006345E-01,1.361396E-01,5.897863E-02
c,1.8,6.610000E-04,-4.157000E-03,5.708000E-03,-5.113500E-02,1.859600E-01,4.147800E-01,4.097020E-01,1.329160E-01
c,6.6,1.0
c,7.7,1.0
c,8.8,1.0
d,P,3.273202E+00,8.687763E-01,3.732263E-01,1.540900E-01
f,P,7.321927E-01,2.818867E-01
g,P,6.303479E-01

s,S,1.304422E+01,7.527028E+00,4.217795E+00,2.548020E+00,1.440352E+00,6.091360E-01,3.388140E-01,1.790031E-01,8.751556E-02
c,1.9,2.456000E-03,-1.244500E-02,1.062420E-01,-2.807790E-01,-1.395360E-01,2.534480E-01,4.626390E-01,4.018840E-01,1.061460E-01
c,7.7,1.0
c,8.8,1.0
c,9.9,1.0
p,S,1.371753E+01,8.019559E+00,4.884424E+00,2.754758E+00,7.559207E-01,3.478529E-01,1.550598E-01,6.663373E-02
c,1.8,1.109000E-03,-6.752000E-03,1.034900E-02,-5.156400E-02,2.331750E-01,4.287970E-01,3.736230E-01,1.132400E-01
c,6.6,1.0
c,7.7,1.0
c,8.8,1.0
d,S,3.776298E+00,1.071908E+00,4.629455E-01,1.902392E-01
f,S,8.914082E-01,3.265297E-01
g,S,7.092373E-01

s,Cl,1.407461E+01,8.237384E+00,4.734507E+00,2.858994E+00,1.509973E+00,6.958753E-01,3.820075E-01,2.194034E-01,1.095167E-01
c,1.9,2.929000E-03,-1.088200E-02,1.051570E-01,-3.325820E-01,-9.824000E-02,3.335220E-01,4.255470E-01,3.602330E-01,1.135250E-01
c,7.7,1.0
c,8.8,1.0
c,9.9,1.0
p,Cl,1.475695E+01,8.897799E+00,5.560378E+00,3.474530E+00,9.358483E-01,4.292111E-01,1.895415E-01,8.042236E-02
c,1.8,1.752000E-03,-1.041900E-02,1.703400E-02,-5.707600E-02,2.443960E-01,4.313190E-01,3.658380E-01,1.107200E-01
c,6.6,1.0
c,7.7,1.0
c,8.8,1.0
d,Cl,4.531908E+00,1.347215E+00,5.809417E-01,2.378593E-01
f,Cl,1.121156E+00,4.158898E-01
g,Cl,8.543884E-01

s,Ar,1.499224E+01,8.819630E+00,5.336511E+00,3.329262E+00,1.474522E+00,8.804411E-01,4.500511E-01,2.669738E-01,1.336571E-01
c,1.9,5.600000E-04,4.352000E-03,9.420400E-02,-3.560670E-01,-1.407840E-01,3.887130E-01,4.359850E-01,3.452360E-01,1.224840E-01
c,7.7,1.0
c,8.8,1.0
c,9.9,1.0
p,Ar,1.646851E+01,1.026891E+01,6.415053E+00,4.009512E+00,1.132865E+00,5.202681E-01,2.293103E-01,9.671475E-02
c,1.8,2.358000E-03,-1.051600E-02,9.491000E-03,-5.125700E-02,2.507430E-01,4.332380E-01,3.605570E-01,1.087320E-01
c,6.6,1.0
c,7.7,1.0
c,8.8,1.0
d,Ar,4.977088E+00,1.628626E+00,7.053144E-01,2.878835E-01
f,Ar,1.408786E+00,5.409325E-01
g,Ar,1.023726E+00
