# Supplementary material for: Correlation Consistent Basis Sets and Core Polarization Potentials for Al–Ar with ccECP Pseudopotentials
Source: J Phys Chem A. 2022 Aug 17;126(34):5853–63. doi: 10.1021/acs.jpca.2c04446 (PMC9442647; doi:10.1021/acs.jpca.2c04446)
Supplement: Supplementary file 2 — jp2c04446_si_002.zip [file jp2c04446_si_002.zip › basis-sets/avtzpd-pp-molpro.txt]

s,Al,8.212835E+00,4.555659E+00,2.241051E+00,1.298574E+00,6.706170E-01,2.208360E-01,9.829919E-02,4.356435E-02,1.670994E-02
c,1.8,2.969000E-03,-1.335600E-02,7.908900E-02,-2.317920E-01,-9.787600E-02,4.101350E-01,5.783300E-01,1.869940E-01
c,7.7,1.0
c,8.8,1.0
c,9.9,1.0
p,Al,8.744620E+00,5.193068E+00,2.982244E+00,1.387771E+00,2.586180E-01,9.758792E-02,3.679630E-02,1.155016E-02
c,1.7,9.110000E-04,-5.434000E-03,9.921000E-03,-3.063100E-02,2.871910E-01,5.444390E-01,3.013670E-01
c,6.6,1.0
c,7.7,1.0
c,8.8,1.0
d,Al,1.814977E+00,3.198831E-01,1.079784E-01,3.499576E-02
f,Al,2.899838E-01,9.958119E-02

s,Si,9.665766E+00,5.482739E+00,2.775639E+00,1.643690E+00,8.488039E-01,3.097429E-01,1.385535E-01,6.089588E-02,2.487397E-02
c,1.8,2.722000E-03,-1.138100E-02,9.174100E-02,-2.748170E-01,-9.523000E-02,4.248530E-01,5.844440E-01,1.850260E-01
c,7.7,1.0
c,8.8,1.0
c,9.9,1.0
p,Si,9.981886E+00,6.178782E+00,3.676271E+00,1.953541E+00,3.720789E-01,1.446960E-01,5.503535E-02,1.962433E-02
c,1.7,1.540000E-03,-7.908000E-03,1.617000E-02,-4.200400E-02,3.158970E-01,5.424010E-01,2.731420E-01
c,6.6,1.0
c,7.7,1.0
c,8.8,1.0
d,Si,2.391269E+00,4.580241E-01,1.552119E-01,5.475022E-02
f,Si,3.692667E-01,1.367250E-01

s,P,1.122502E+01,6.369909E+00,3.337544E+00,1.973366E+00,9.581721E-01,4.051031E-01,1.809439E-01,7.953374E-02,3.594531E-02
c,1.8,2.402000E-03,-9.789000E-03,9.596100E-02,-3.140620E-01,-8.159000E-02,4.443610E-01,5.855890E-01,1.805490E-01
c,7.7,1.0
c,8.8,1.0
p,P,1.181951E+01,6.805271E+00,4.141216E+00,2.587294E+00,4.999773E-01,1.978731E-01,7.557219E-02,2.629990E-02
c,1.7,1.329000E-03,-9.122000E-03,2.398700E-02,-5.448600E-02,3.332890E-01,5.401530E-01,2.575540E-01
c,6.6,1.0
c,7.7,1.0
c,8.8,1.0
d,P,3.026100E+00,6.204295E-01,2.107737E-01,7.798817E-02
f,P,4.771697E-01,1.716984E-01

s,S,1.271740E+01,7.211320E+00,4.108071E+00,2.297170E+00,1.100207E+00,4.758254E-01,2.126538E-01,9.413496E-02,3.685113E-02
c,1.8,1.735000E-03,-8.089000E-03,8.814300E-02,-3.418750E-01,-4.562200E-02,5.034010E-01,5.565790E-01,1.457610E-01
c,7.7,1.0
c,8.8,1.0
c,9.9,1.0
p,S,1.390646E+01,8.407031E+00,5.255629E+00,3.286285E+00,6.403901E-01,2.485725E-01,9.175393E-02,3.191429E-02
c,1.7,1.974000E-03,-1.109000E-02,2.356400E-02,-5.335700E-02,3.470450E-01,5.322760E-01,2.592810E-01
c,6.6,1.0
c,7.7,1.0
c,8.8,1.0
d,S,3.607259E+00,7.800180E-01,2.638650E-01,1.045166E-01
f,S,5.634499E-01,2.180021E-01

s,Cl,1.390166E+01,8.099804E+00,4.560530E+00,2.737296E+00,1.194114E+00,5.845004E-01,2.595187E-01,1.134861E-01,4.329746E-02
c,1.8,2.569000E-03,-7.665000E-03,1.012690E-01,-3.692210E-01,-4.401400E-02,5.185750E-01,5.588800E-01,1.388690E-01
c,7.7,1.0
c,8.8,1.0
c,9.9,1.0
p,Cl,1.638099E+01,1.024131E+01,6.404853E+00,4.006446E+00,7.985489E-01,3.084952E-01,1.121782E-01,3.891738E-02
c,1.7,2.486000E-03,-1.178300E-02,2.182600E-02,-5.337800E-02,3.565500E-01,5.285790E-01,2.568250E-01
c,6.6,1.0
c,7.7,1.0
c,8.8,1.0
d,Cl,4.382079E+00,9.824805E-01,3.297425E-01,1.371921E-01
f,Cl,7.101264E-01,3.135908E-01

s,Ar,1.489270E+01,8.737185E+00,4.922859E+00,3.075375E+00,1.497732E+00,6.819138E-01,3.112818E-01,1.381357E-01,4.594268E-02
c,1.8,-9.380000E-04,1.646700E-02,6.215900E-02,-3.759580E-01,-1.241600E-02,5.160160E-01,5.453520E-01,1.439860E-01
c,7.7,1.0
c,8.8,1.0
c,9.9,1.0
p,Ar,1.937247E+01,1.210980E+01,7.575727E+00,4.739667E+00,9.657799E-01,3.737167E-01,1.352415E-01,4.591860E-02
c,1.7,2.327000E-03,-9.304000E-03,1.331000E-02,-4.765200E-02,3.643430E-01,5.258920E-01,2.519590E-01
c,6.6,1.0
c,7.7,1.0
c,8.8,1.0
d,Ar,4.947375E+00,1.198435E+00,4.003559E-01,1.698676E-01
f,Ar,8.956061E-01,4.091794E-01
